# Supplementary material for: Association and haplotype analysis of candidate genes in five genomic regions linked to sow maternal infanticide in a white Duroc × Erhualian resource population
Source: BMC Genet. 2011 Feb 9;12:24. doi: 10.1186/1471-2156-12-24 (PMC3044675; doi:10.1186/1471-2156-12-24)
Supplement: Additional file 1 — sequences and assay conditions of primers for SNPs identification and genotyping [file 1471-2156-12-24-S1.XLS]

## Sheet: primers for SNPs identification
Table S1: primers for SNPs identification
gene	Primer	sequence(5'®3')	gene region	annealing temperature (℃)	length of amplicon (bp)	No. of polymorphisms
ESR2	ESR2-1F	CCCTTTGTGCCTCTTCTCAC	5’UTR+Exon1+Intron1	60.6	530	2 SNPs
	ESR2-1R	CAGGTGTCTTAGGTACTCTG
	ESR2-2F	TGCTCTTTTACAATGAATGTTTTC	Intron1+Exon2+Intron2	55	338	na
	ESR2-2R	TCCTCTGAACTGCTTATCAAG
	ESR2-3F	AGGTTTCTTTTACTCACTC	Intron2+Exon3+Intron3	52.9	790	1 SNP
	ESR2-3R	CCCATCTCTATGTGCTTTC
	ESR2-4F	GGTACCGCATAGTGCGAAAG	Exon4	58.9	264	na
	ESR2-4R	CCCAGCTGATCATGTGTACC
	ESR2-5F	ACTGATACCCACCCCACATC	Intron4+Exon5	61	260	2 SNPs
	ESR2-5R	GAACGAGGTCTGGAGCAAAG
	ESR2-6F	ATTTCTCTTATTTGTCTGC	Intron5+Exon6+Intron6	55	669	3 SNPs
	ESR2-6R	GGTTACTTACTGGAGTTGAG
	ESR2-7F	ATCTGCTGAATGCCGTGACT	Exon7+Intron7	56.4	2006	na
	ESR2-7R	TTGTTGCCACGAAGAGTGTG
	ESR2-8F	CAGGAAGGACTCTCAGCACC	Intron7+Exon8+Intron8	63.2	803	1 SNP
	ESR2-8R	TAGGTCACATTCCCTCTGGC
	ESR2-9F	TGTCAGACATGCCAGGTACG	Intron7	58.9	451	na
	ESR2-9R	GACGCTATCGCAAGAAAAGG
EAAT2	EAAT2-F1	TGCCAACAATATGCCCAAGC	Exon2+intron2+Exon3	61	2495	11 SNPs,1 insertion mutation
	EAAT2-R1	GCTGGAGATGATTAGAGGGAG
BDNF	B-F1	TCCACCAGGTGAGAAGAGTG	Exon 2	63	1036	na
	B-R1	CAACGGCAACAAACCACAAC
	B-F2	ATGAGACGGGAGATGTTTGC	Exon 2	62	1054	na
	B-R2	GCCACAGAGACCACAGCAAG
	B-F3	CACTTAGCCCAGCCCATATC	Exon 1	63	1029	4 SNPs
	B-R3	TTCTGCAATCCTTGGGCTAC
	B-F4	TGAGACACCAAGCCAAGATG	Intron 1	61.1	1306	1 SNP
	B-R4	AGAGAAAGAAGAGCCACACC
	B-F5	ACTGAGAGTTGTGCCCATCC	Intron 1	62	1158	7 SNPs
	B-R5	CACACAGAAGGTCACCAATC
	B-F6	CCTTTAGAAAGCTGGGCTCC	Intron 1	62	832	na
	B-R6	TGCTCCATGCCTTACAACAG
DRD1	D-F1	AAAGAAACTGCCCGAGTGAC	Exon 1	64	1416	na
	D-R1	GCTGCACTGGGATAAAGGAG
	D-F2	TCTAGCCCCTTCCGGTATG	Exon 2	59	958	3 SNPs
	D-R2	GGTGCTGTCCATTTTGTGTG
	D-F3	AACTGAGGCGTGATGAGACC	Intron 1	63	1037	na
	D-R3	ACCAGGCAGCCATTTATTTG
GABRA6	GABRA6-F1	ACAGTCATTCTTTCCCAGGTGT	Exon7+intron7+Exon8	62.7	2000	10 SNPs
	GABRA6-R1	AATCTCAGCTTCCAAGGGTTC
	GABRA6-F2	TCCTGACTCCAAGTATCATCTG	Exon9	55.7	1615	2 SNPs
	GABRA6-R2	TTTACAATGCCACTGAAAGC
OXTR	OXTR Pro F	AGGTAACTGGGTCCTGCGTA	promoter	58	914	na
	OXTR Pro R	TGAGACTTCTTGGGCAGGTC
	OXTR Exo2 F1	TTGATGAGGGAGAGGACAGG	Exon 2	63.2	815	3 SNPs
	OXTR Exo2 R1	CAAGATCCCAGGACAAAGGA
	OXTR Exo2 F2	AGAGGGTGACTCAGCCATTG	Exon 2	66.2	823	2 SNPs
	OXTR Exo2 R2	TGACCCATGAGTAGAGGATGTC
	OXTR Int F1	ATTCACAAGCTGTGCAGTGG	Intron	59.4	850	3 SNPs
	OXTR Int R1	CCTGCAAACCATTGTCTGTG
5-HTR2C	Exon 1 F	CAGGCTCCAGTTGCACTAAG	Exon 1	62	797	na
	Exon 1 R	GGTCTGAAAAGCTGCAACG
	Exon 2 F	TCCTGGTCTGTAGTAATTTGATGTG	Exon 2	64	846	na
	Exon 2 R	TCCCTCTTATTCCTCCTGAGA
	Exon 3 F	TGCAACCTACACCACAGCTC	Exon 3	60.7	659	na
	Exon 3 R	GGCAGATTGAGGCAAATATAGC
	Exon 4 F	ACTCTGGGGACAGGAGGAAG	Exon 4	63	782	na
	Exon 4 R	ACATTGGAGGGCAACTTTTG
	Pro F	TGTCATGGCAGTCCTCACAG	promoter	62.5	793	na
	Pro R	GAGCACCAGAGCGCCTAC
	Intron 3 F	GGTTTCACTAGAATACAGCCA	Intron 3	56.4	516	1 SNP
	Intron 3 R	GCCTAGATAATACATTCCTCAC

## Sheet:  Primers for PCR-RFLP
Table S2: Primers for PCR-RFLP
Gene	SNP	gene region	primer name	Primer Sequence 5´ - 3´	Annealing Temperature	Amplicon size	Restriction enzyme	RFLP (bp)
EAAT2	EAAT2-HM754214-g. 233G>A	Intron 2	EAAT2-typing F1:	CCCCGCTGCCTTAGTGATCTAATCCTCGT	67	226	RSAⅠ	GG:226bp GA:226bp,198bp,28bp AA:198bp,28bp
			EAAT2-typing R1:	GACCCTCTGCTTTGGAATCACC
	EAAT2-HM754214-g.489G>A	Intron 2	EAAT2-typing F2:	CATTTGGCGTGAGACCCTGGAATCT	61	213	NSiⅠ	AA:213bp AG:213bp,183bp,30bp GG:183bp,30bp
			EAAT2-typing R2:	GCGTCTTCCACTCCGACCTC
	EAAT2-HM754214-g.1028G>A	Intron 2	EAAT2-typing F3:	GCTCTCTTTGGCTCTTCC	59	281	AIUⅠ	AA:281bp AG:281bp,178bp,98bp GG:178bp,98bp
			EAAT2-typing R3:	CCAAGCGAAGAAATCCTCC
GABRA6	GABRA6- HM754216-g. 176C>T	Exon 7	GABRA6-typing F1:	CTCACTCAGTTACATGGATCACGTAACGGGA	56	250	BamHI	CC:250bp CT:250bp,221bp,29bp TT:221bp,29bp
			GABRA6-typing R1:	ATCCAACCTAATGAAACTGA
	GABRA6- HM754216-g.444A>T	Exon 8	GABRA6-typing F2:	ATGCTTCACTCTTTGGGCTC	65	368	DraⅠ	TT:368bp AT:368bp,240bp,128bp AA:240bp,128bp
			GABRA6-typing R2:	ATCCACCCTAATGAAACTGA
	GABRA6- HM754216-g.1520G>A	Exon 9	GABRA6-F2:	TCCTGACTCCAAGTATCATCTG	55.7	1105	EcoRⅠ	AA:1615bp AG:1615bp,1113bp,502bp GG:1113bp,502bp
			GABRA6-R2:	TTTACAATGCCACTGAAAGC

## Sheet: Primers for SNapShot
Table S3: Primers for SNapShot
gene	SNP	gene region	Primer	sequence(5'®3')	annealing temperature (℃)	length of amplicon (bp)	SnaPshot Primer(5'®3')
ESR2	ESR2-HM754215-g.1170 G>A	Intron 4	ESR2-5F	ACTGATACCCACCCCACATC	61	260	(T)25GGGAAGCGAGAGGCCGTGAGCA
			ESR2-5R	GAACGAGGTCTGGAGCAAAG
	ESR2-HM754215-g. 1202G>A	Exon 5	ESR2-5F	ACTGATACCCACCCCACATC	61	260	(T)21GTCGTACAGGCTGAGCTCCA
			ESR2-5R	GAACGAGGTCTGGAGCAAAG
	ESR2-HM754215-g. 2681G>T	Intron 7	ESR2-9F	TGTCAGACATGCCAGGTACG	58.9	451	(T)33AAGGAACAACTCTTAGGAAG
			ESR2-9R	GACGCTATCGCAAGAAAAGG
BDNF	BDNF-HM754212-g.612C>A	Intron 1	B-F3	CACTTAGCCCAGCCCATATC	63	1029	(C)26AAAATTGTAAATCATCAAAG
			B-R3	TTCTGCAATCCTTGGGCTAC
	BDNF-HM754212-g.2723G>A	Intron 1	B-F5	ACTGAGAGTTGTGCCCATCC	62	1158	(C)16TAAAATTGATCATCATTAAT
			B-R5	CACACAGAAGGTCACCAATC
	BDNF-HM754212-g.3481A>G	Intron 1	B-F5	ACTGAGAGTTGTGCCCATCC	62	1158	(C)26AGTTCCTGCTCCAGTTAGAC
			B-R5	CACACAGAAGGTCACCAATC
DRD1	DRD1-HM754213-g.1013C>G/C>T	Exon 2	D-F4	GTTGT TGTGGCCTTG TGATG	64	653	(C)21TTCTCCTTCCGCATCCTCAC
			D-R4	GCTGCACTGGGATAAAGGAG
	DRD1-HM754213-g.1655C>T	Exon2	D-F4	GTTGT TGTGGCCTTG TGATG	64	653	(C)16AATACGCTGGTCTGTGCCGC
			D-R4	GCTGCACTGGGATAAAGGAG
OXTR	OXTR-HM754217-g.509G>A	Intron 1	OXTR SNP1 F：	ATTCACAAGCTGTGCAGTGG	59	493	(T)15GTAGAATGCCCAGCAGGGCAC
			OXTR SNP1 R:	TGTGCCAGAGGAACAGACAG
	OXTR-HM754217-g.1211T>C	Intron 1	OXTR SNP2 F：	CGATGCTTGTGGGGTGAGTGA	64	517	(T)21CTACTCCTGAGAACAGGGGC
			OXTR SNP2 R:	GGCTACGAGCAGCTCTTCTG
	OXTR-HM754217-g.2271C>T	Exon 2	OXTR SNP3 F：	TATGAACCATCTGGCACAGG	64	454	(T)26ATTCTAAGGAATGCATGCATG
			OXTR SNP3 R:	TCTGACCCATGAGTAGAGGATG
5HTR2C	5HTR2C-HM754211-g.675C>T	Intron 3	5HTR2C F:	ACAGCCAATTCTTGATTACA	56.4	288	(T)19GCAAGCTCCCTCGCTAGGGGCTTCTGCGGGCTGCGG
			5HTR2C R:	CATCTTGCTTACCTCTACTAG
